# Supplementary material for: Retrotransposons Are the Major Contributors to the Expansion of the Drosophila ananassae Muller F Element
Source: G3 (Bethesda). 2017 Jun 30;7(8):2439–60. doi: 10.1534/g3.117.040907 (PMC5555453; doi:10.1534/g3.117.040907)
Supplement: Supplementary file 1 [file 2439FileS1.xlsx]

## Sheet: noncanonical_features
Type	Isoform	Feature	Info	Coordinates	Status	Comments	Ontology term
[Noncanonical_donor]	CG7470-RA	intron_6	GC	improved_13337:21105477-21105534	Novel	Novel GC donor site supported by TopHat junction JUNC00020462 (score = 1359).	SO:0000679
[Noncanonical_donor]	CG7470-RB	intron_6	GC	improved_13337:21105477-21105534	Novel	Novel GC donor site supported by TopHat junction JUNC00020462 (score = 1359).	SO:0000679
[Internal_stop]	Ets65A-RC	stop_codon	509	improved_13337:20821657-20821820	OK	Triple stop codon suppression in D. melanogaster.	SO:0000697
[Internal_stop]	Ets65A-RD	stop_codon	509	improved_13337:20821159-20821820	OK	Triple stop codon suppression in D. melanogaster.	SO:0000697
[Internal_stop]	Ets65A-RE	stop_codon	509	improved_13337:20820934-20821820	OK	Triple stop codon suppression in D. melanogaster.	SO:0000697
[Internal_stop]	Ten-m-RE	stop_codon	3338	improved_13337:22038022-22040496	Novel	Stop codon suppression in D. melanogaster.	SO:0000697
[Noncanonical_donor]	Actbeta-RA	intron_1	GC	scaffold_12902:259395-348576	Novel	Novel GC donor site supported by TopHat junction JUNC00022228 (score = 43).	SO:0000679
[Noncanonical_donor]	CG1674-RK	intron_11	GC	scaffold_13045:268496-270506	OK	Known GC donor site for CDS 16 in D. melanogaster.	SO:0000679
[Noncanonical_donor]	CG1674-RL	intron_12	GC	scaffold_13045:268496-270506	OK	Known GC donor site for CDS 16 in D. melanogaster.	SO:0000679
[Noncanonical_donor]	Cadps-RA	intron_16	GC	scaffold_13089:369010-373097	OK	Known GC donor site for CDS 20 in D. melanogaster.	SO:0000679
[Noncanonical_donor]	Cadps-RD	intron_17	GC	scaffold_13089:369010-373097	OK	Known GC donor site for CDS 20 in D. melanogaster.	SO:0000679
[Noncanonical_donor]	Cadps-RE	intron_17	GC	scaffold_13089:369010-373097	OK	Known GC donor site for CDS 20 in D. melanogaster.	SO:0000679
[Noncanonical_donor]	PMCA-RI	intron_1	GC	scaffold_13045:1018753-1028130	Novel	Novel GC donor site supported by TopHat junction JUNC00050163 (score = 2414).	SO:0000679
[Noncanonical_donor]	PMCA-RJ	intron_1	GC	scaffold_13045:1018753-1028130	Novel	Novel GC donor site supported by TopHat junction JUNC00050163 (score = 2414).	SO:0000679
[Noncanonical_donor]	PMCA-RK	intron_1	GC	scaffold_13045:1018753-1028130	Novel	Novel GC donor site supported by TopHat junction JUNC00050163 (score = 2414).	SO:0000679
[Noncanonical_donor]	PMCA-RL	intron_1	GC	scaffold_13045:1018753-1028130	Novel	Novel GC donor site supported by TopHat junction JUNC00050163 (score = 2414).	SO:0000679
[Noncanonical_donor]	PMCA-RM	intron_1	GC	scaffold_13045:1018753-1028130	Novel	Novel GC donor site supported by TopHat junction JUNC00050163 (score = 2414).	SO:0000679
[Noncanonical_donor]	PMCA-RN	intron_1	GC	scaffold_13045:1018753-1028130	Novel	Novel GC donor site supported by TopHat junction JUNC00050163 (score = 2414).	SO:0000679
[Noncanonical_donor]	PMCA-RO	intron_1	GC	scaffold_13045:1018753-1028130	Novel	Novel GC donor site supported by TopHat junction JUNC00050163 (score = 2414).	SO:0000679
[Noncanonical_donor]	PMCA-RP	intron_1	GC	scaffold_13045:1018753-1028130	Novel	Novel GC donor site supported by TopHat junction JUNC00050163 (score = 2414).	SO:0000679
[Noncanonical_donor]	PMCA-RQ	intron_1	GC	scaffold_13045:1018753-1028130	Novel	Novel GC donor site supported by TopHat junction JUNC00050163 (score = 2414).	SO:0000679
[Noncanonical_donor]	PMCA-RR	intron_1	GC	scaffold_13045:1018753-1028130	Novel	Novel GC donor site supported by TopHat junction JUNC00050163 (score = 2414).	SO:0000679
[Noncanonical_donor]	PMCA-RS	intron_1	GC	scaffold_13045:1018753-1028130	Novel	Novel GC donor site supported by TopHat junction JUNC00050163 (score = 2414).	SO:0000679
[Noncanonical_donor]	toy-RC	intron_5	GC	scaffold_13077:141058-158539	OK	Known GC donor site for CDS 6 in D. melanogaster. GC donor site for CDS 3 in D. melanogaster has changed to a GT donor site in D. ananassae.	SO:0000679
[Noncanonical_donor]	sv-RA	intron_1	GC	scaffold_12928:572382-586204	OK	Known GC donor site for CDS 12 in D. melanogaster.	SO:0000679
[Noncanonical_donor]	sv-RH	intron_1	GC	scaffold_12928:572382-586204	OK	Known GC donor site for CDS 12 in D. melanogaster.	SO:0000679
[Noncanonical_donor]	sv-RF	intron_1	GC	scaffold_12928:572382-586204	OK	Known GC donor site for CDS 12 in D. melanogaster.	SO:0000679

## Sheet: isoform_differences
Type	Gene	Isoform	Status	Comment
[Missing_isoform]	Arl4	Arl4-RB	OK	Omitted isoform B because CDS 2 does not exist.
[Novel_isoform]	CG10154	CG10154-RNC	OK	Postulate a novel isoform to account for the large open reading frame upstream of CDS 1.
[Novel_isoform]	CG10725	CG10725-RNC	OK	Postulate a novel isoform where CDS 2 is extended to the upstream start codon.
[Missing_isoform]	CG11404	CG11404-RB	OK	Omitted isoform B because CDS 3 does not exist.
[Novel_isoform]	CG1674	CG1674-RNP	OK	Substantial changes to the N-terminus of CG1674 compared to D. melanogaster. Postulate three additional isoforms to account for novel CDS and TopHat junctions that are strongly supported by the available RNA-Seq data.
[Novel_isoform]	CG1674	CG1674-RNN	OK	Substantial changes to the N-terminus of CG1674 compared to D. melanogaster. Postulate three additional isoforms to account for novel CDS and TopHat junctions that are strongly supported by the available RNA-Seq data.
[Novel_isoform]	CG1674	CG1674-RNO	OK	Substantial changes to the N-terminus of CG1674 compared to D. melanogaster. Postulate three additional isoforms to account for novel CDS and TopHat junctions that are strongly supported by the available RNA-Seq data.
[Novel_gene]	CG3795_alpha	CG3795_alpha-RA	OK	Postulate a novel duplication of CG3795.
[Novel_gene]	CG7458_alpha	CG7458_alpha-RA	OK	Potential pseudogene with similarity to CG7458 based on synteny with D. melanogaster. However, the alignment against CG7458 does not have any frame shifts or in-frame stop codons, and the region has high RNA-Seq read coverage.
[Novel_gene]	CG7956_alpha	CG7956_alpha-RA	OK	Postulate a novel duplication of CG7956. The ortholog of CG7956 is located at scaffold_13340.
[Missing_isoform]	CaMKII	CaMKII-RG	OK	Omitted isoform G because CDS 15 does not exist in D. ananassae.
[Missing_isoform]	Cals	Cals-RC	OK	Omitted isoform C because CDS 12 does not exist in D. ananassae.
[Missing_isoform]	Crk	Crk-RD	OK	Omitted isoform D because CDS 9 does not exist in D. ananassae.
[Novel_isoform]	Csp	Csp-RNG	OK	Postulate a novel terminal CDS based on a TopHat junction (score = 387) and gene predictions.
[Novel_gene]	GF23461	GF23461-RA	OK	Putative paralog of Jon44E. The real ortholog of Jon44E is located at scaffold_13266.
[Novel_gene]	GF27228	GF27228-RA	OK	This novel gene is supported by RNA-Seq and Augustus gene prediction. However, this feature shows no significant similarity (E-value < 1e-5) to known proteins in the nr database.
[Missing_isoform]	Hml	Hml-RA	OK	Omitted isoform because CDS 4 does not exist in D. ananassae.
[Novel_isoform]	Liprin-beta	Liprin-beta-RND	OK	Postulate a novel isoform based on a TopHat junction (score = 1045) that splits CDS 3 into two.
[Missing_isoform]	Pur-alpha	Pur-alpha-RD	OK	Omitted isoform because CDS 9 does not exist in D. ananassae.
[Missing_isoform]	Pur-alpha	Pur-alpha-RF	OK	Omitted isoform because CDS 9 does not exist in D. ananassae.
[Missing_isoform]	Pur-alpha	Pur-alpha-RB	OK	Omitted isoform because CDS 9 does not exist in D. ananassae.
[Novel_isoform]	Rfabg	Rfabg-RNE	OK	Postulate a novel terminal CDS based on a TopHat junction (score = 149).
[Missing_isoform]	SPoCk	SPoCk-RC	OK	Omitted isoform because CDS 5 does not exist in D. ananassae.
[Missing_isoform]	SPoCk	SPoCk-RG	OK	Omitted isoform because CDS 3 and 8 do not exist in D. ananassae.
[Novel_gene]	Sfp79B_alpha	Sfp79B_alpha-RA	OK	Putative novel paralog of Sfp79B. This region shows strong RNA-Seq expression only in males. The region is adjacent to Sfp79B (seminal fluid proteins).
[Novel_gene]	Sfp79B_beta	Sfp79B_beta-RA	OK	Putative novel paralog of Sfp79B. This region shows strong RNA-Seq expression only in males. The region is adjacent to Sfp79B (seminal fluid proteins).
[Novel_gene]	Sfp79B_gamma	Sfp79B_gamma-RA	OK	Putative novel paralog of Sfp79B. This region shows strong RNA-Seq expression only in males. The region is adjacent to Sfp79B (seminal fluid proteins).
[Novel_isoform]	Zyx	Zyx-RNM	OK	Postulate a novel isoform that uses a different splice donor site than CDS 3 and 4. The novel splice donor site is strongly supported by a TopHat junction (score = 750) and spliced ESTs.
[Missing_isoform]	bru-3	bru-3-RM	OK	Omitted isoform because CDS 13 does not exist in D. ananassae.
[Novel_isoform]	bt	bt-RNK	OK	Postulate a novel isoform based on a novel CDS and splice junctions from TopHat demarcated by the available RNA-Seq data.
[Missing_isoform]	dpr7	dpr7-RG	OK	Omitted isoform because CDS 2 does not exist in D. ananassae.
[Missing_isoform]	flr	flr-RB	OK	Omitted isoform because CDS 2 does not exist in D. ananassae.
[Novel_isoform]	olf413	olf413-RND	OK	Postulate a novel initial CDS between CDS 7 and 8 based on a TopHat junction (score = 49).

## Sheet: structure_changes
Type	Gene	Isoform	Info	Status	Comments
[Added_exons]	Ank	Ank-RB	item:10;ref:9	OK	Split CDS 9 based on TopHat junction.
[Added_exons]	Ank	Ank-RC	item:10;ref:9	OK	Split CDS 9 based on TopHat junction.
[Added_exons]	Ank	Ank-RD	item:10;ref:9	OK	Split CDS 9 based on TopHat junction.
[Added_exons]	Ank	Ank-RE	item:10;ref:9	OK	Split CDS 9 based on TopHat junction.
[Added_exons]	bip2	bip2-RA	item:9;ref:8	OK	Split CDS 3 based on TopHat junction.
[Removed_exons]	Cals	Cals-RA	item:10;ref:11	OK	Merge CDS 5 with CDS 6.
[Removed_exons]	Cals	Cals-RB	item:10;ref:11	OK	Merge CDS 5 with CDS 6.
[Removed_exons]	Cals	Cals-RD	item:10;ref:11	OK	Merge CDS 5 with CDS 6.
[Removed_exons]	CG10140	CG10140-RA	item:3;ref:4	OK	Merge CDS 3 with CDS 4.
[Removed_exons]	CG11155	CG11155-RB	item:13;ref:14	OK	Omitted CDS 14 because there are no candidates between CDS 13 and 15 that would produce an intron that is larger than the minimum intron size (>= 40 bp).
[Added_exons]	CG1674	CG1674-RB	item:12;ref:10	OK	Novel duplication of CDS supported by RNA-Seq.
[Added_exons]	CG1674	CG1674-RE	item:13;ref:11	OK	Novel duplication of CDS supported by RNA-Seq.
[Added_exons]	CG1674	CG1674-RF	item:13;ref:11	OK	Novel duplication of CDS supported by RNA-Seq.
[Added_exons]	CG1674	CG1674-RH	item:13;ref:11	OK	Novel duplication of CDS supported by RNA-Seq.
[Added_exons]	CG1674	CG1674-RM	item:13;ref:11	OK	Novel duplication of CDS supported by RNA-Seq.
[Added_exons]	CG33521	CG33521-RA	item:11;ref:10	OK	Split CDS 6 based on RNA-Seq.
[Added_exons]	CG33521	CG33521-RC	item:11;ref:10	OK	Split CDS 6 based on RNA-Seq.
[Added_exons]	CG33521	CG33521-RD	item:11;ref:10	OK	Split CDS 6 based on RNA-Seq.
[Added_exons]	CG33521	CG33521-RG	item:11;ref:10	OK	Split CDS 6 based on RNA-Seq.
[Added_exons]	CG7139	CG7139-RA	item:5;ref:4	OK	Split CDS 3 based on RNA-Seq.
[Removed_exons]	CG7442	CG7442-RA	item:4;ref:5	OK	Merge CDS 1 with CDS 2.
[Removed_exons]	CG7458	CG7458-RA	item:5;ref:6	OK	Merge CDS 4 with CDS 5.
[Added_exons]	Ekar	Ekar-RA	item:11;ref:10	OK	Split CDS 2 based on RNA-Seq.
[Added_exons]	Ekar	Ekar-RB	item:14;ref:13	OK	Split CDS 2 based on RNA-Seq.
[Added_exons]	Ekar	Ekar-RD	item:14;ref:13	OK	Split CDS 2 based on RNA-Seq.
[Added_exons]	Gat	Gat-RA	item:11;ref:10	OK	Split CDS 7 based on RNA-Seq and spliced ESTs.
[Added_exons]	Gat	Gat-RB	item:9;ref:8	OK	Split CDS 7 based on RNA-Seq and spliced ESTs.
[Added_exons]	Hml	Hml-RB	item:27;ref:26	OK	Split CDS 3 based on RNA-Seq.
[Removed_exons]	Oct-TyrR	Oct-TyrR-RA	item:2;ref:3	OK	Merge CDS 1 with CDS 2.
[Removed_exons]	Oct-TyrR	Oct-TyrR-RB	item:2;ref:3	OK	Merge CDS 1 with CDS 2.
[Removed_exons]	onecut	onecut-RA	item:3;ref:4	OK	Merge CDS 1 with CDS 2 based on RNA-Seq.
[Removed_exons]	onecut	onecut-RB	item:3;ref:4	OK	Merge CDS 1 with CDS 2 based on RNA-Seq.
[Added_exons]	Spt20	Spt20-RA	item:8;ref:7	OK	Split CDS 3 based on TopHat junction.
[Added_exons]	Spt20	Spt20-RC	item:7;ref:6	OK	Split CDS 3 based on TopHat junction.
[Added_exons]	Spt20	Spt20-RD	item:8;ref:7	OK	Split CDS 3 based on TopHat junction.

## Sheet: assembly_issues
Type	Gene	Status	Comment
[Merged_gene_model]	Asator	OK	CDS 5 is located at scaffold 13442. The rest of the CDS are found in scaffold_13099.
[Merged_gene_model]	CG11148	OK	The beginning of the gene is located at scaffold_13035. The rest of the CDS are found in scaffold_13767.
[Merged_gene_model]	CG1909	OK	CDS 8 is located at scaffold_13060. The rest of the CDS are found in scaffold_13767.
[Merged_gene_model]	Slip1	OK	The beginning of the gene is located at scaffold_13499. The rest of the CDS are found in improved_13010.
[Merged_gene_model]	dati	OK	The beginning of the gene is located at improved_13034. The rest of the CDS are found in scaffold_13335.
[Incomplete_gene_model]	JYalpha	Missing	This scaffold contains CDS 1 and part of CDS 2 of JYalpha. The alignment to CDS 2 terminates because of a gap starting at 1515.
[Incomplete_gene_model]	eIF4G	Missing	Missing CDS 6. CDS 5 is located at scaffold_12695 and the rest of the CDS are found in scaffold_12947.
[Incomplete_gene_model]	pan	Missing	Missing CDS 11. The rest of the CDS are found in scaffold_13335.
[Incomplete_gene_model]	pho	Missing	Missing CDS 1. The rest of the CDS are found in scaffold_13272.
[Incomplete_gene_model]	sv	Missing	Missing CDS 9, 10, and 11. The rest of the CDS are found in scaffold_12928.
[Incomplete_gene_model]	CG33978	Missing	Missing CDS 4-15. The beginning of the gene is found in scaffold_13099.
