# Supplementary material for: Retrotransposons Are the Major Contributors to the Expansion of the Drosophila ananassae Muller F Element
Source: G3 (Bethesda). 2017 Jun 30;7(8):2439–60. doi: 10.1534/g3.117.040907 (PMC5555453; doi:10.1534/g3.117.040907)
Supplement: Supplementary file 2 [file 2439FileS2.xlsx]

## Sheet: F_scaffolds
Putative D. ananassae F element scaffolds
Scaffold	Start	End	Size	Comment
improved_13010	0	692718	692718
improved_13034	0	2267775	2267775
scaffold_10513	0	236354	236354
scaffold_12121	0	4008	4008
scaffold_12695	0	1349	1349
scaffold_12902	0	488297	488297
scaffold_12928	0	771024	771024
scaffold_12944	0	272910	272910
scaffold_12947	0	1574637	1574637
scaffold_13035	0	50515	50515
scaffold_13045	0	1551108	1551108
scaffold_13060	0	49865	49865
scaffold_13077	0	610351	610351
scaffold_13089	0	978470	978470
scaffold_13099	0	3324263	3324263
scaffold_13228	0	1099307	1099307
scaffold_13272	0	529493	529493
scaffold_13335	2575369	3335858	760489	The region upstream of pan contains orthologs that are found in the D. melanogaster Muller A element.
scaffold_13442	0	7902	7902
scaffold_13499	0	1739075	1739075
scaffold_13767	0	1685616	1685616
Total			18695526
Putative wanderer genes
Scaffold	Start	End	Size	Comment
scaffold_13117	0	5790199	5790199	CG11076 and CG11077 might have moved to the Muller A element.

## Sheet: F_genes_matches
Scaffolds with matches to D. melanogaster F element genes
Scaffold	# F element genes	Status	Notes
improved_13034	13	OK
scaffold_13099	13	OK
scaffold_12947	7	OK
scaffold_13499	7	OK
improved_13010	6	OK
scaffold_13045	5	OK
scaffold_13335	5	OK	The region upstream of pan contains orthologs that are found in the D. melanogaster Muller A element.
improved_13337	4	Skipped	Spurious matches: Slip1 (better match to Dhc62B); RhoGAP102A (spurious short match); Kif3C (better match to Klp64D); Ank (better match to Ank2).
scaffold_13077	4	OK
scaffold_13228	4	OK	The last 300kb of this scaffold might be duplicated in scaffold_12902.
scaffold_13767	4	OK
scaffold_13089	3	OK
scaffold_13117	3	Wanderer	Spurious match to 4E-T. CG11076 and CG11077 might have moved to the Muller A element.
scaffold_13272	3	OK
scaffold_12928	2	OK
scaffold_13266	2	Skipped	Spurious matches to 4E-T (spurious short match) and sv (better match to hppy).
scaffold_13340	2	Skipped	Spurious matches to JYalpha (better match to Atpalpha) and Mitf (better match to ctrip)
scaffold_10011	1	Skipped	Matches CG11231 but the feature overlaps with the R1-2_DAn LINE retrotransposon.
scaffold_10127	1	Skipped	Matches CG11231 but the feature overlaps with the R1-2_DAn LINE retrotransposon.
scaffold_10513	1	OK
scaffold_12121	1	OK	This scaffold contains the first two CDS of JYalpha. The alignment to CDS 2 terminates because of a gap.
scaffold_12506	1	Skipped	GF26550 corresponds to a partial duplication of CDS 5 and CDS 6 of Slip1. The real ortholog of Slip1 is found on scaffold_13499.
scaffold_12613	1	Skipped	Spurious match to CG31999.
scaffold_12695	1	OK	This scaffold contains CDS 5 of eIF4G.
scaffold_12902	1	OK	This scaffold contains the complete gene model for Actbeta. Partial duplications of CDS 2-4 are found on scaffold_13228.
scaffold_12916	1	Skipped	Spurious match to Thd1. The real ortholog of Thd1 is found on scaffold_13099.
scaffold_12943	1	Skipped	Spurious match to 4E-T.
scaffold_12944	1	OK
scaffold_12981	1	Skipped	Matches CG11231 but the feature overlaps with the R1-2_DAn LINE retrotransposon.
scaffold_13035	1	OK	This scaffold contains the beginning of CG11148.
scaffold_13060	1	OK	This scaffold contains CDS 8 of CG1909. The rest of the CDS are found on scaffold_13767.
scaffold_13088	1	Skipped	Spurious short match to mGluR.
scaffold_13248	1	Skipped	Matches CG11231 but the feature overlaps with the R1-2_DAn LINE retrotransposon.
scaffold_13250	1	Skipped	Putative retrotransposed pseudogene of PlexB. The real ortholog of PlexB is found on scaffold_13335.
scaffold_13417	1	Skipped	Spurious match to Kif3C (better match to Klp10A)
scaffold_13442	1	OK	This scaffold contains CDS 5 of Asator. The rest of the CDS are found on scaffold_13099.
scaffold_2750	1	Skipped	Matches CG11231 but the feature overlaps with the R1-2_DAn LINE retrotransposon.
scaffold_5207	1	Skipped	Partial matches to CDS 5 and CDS 6 of Slip1. The real ortholog of Slip1 is found on scaffold_13499.
scaffold_6860	1	Skipped	Matches CG11231 but the feature overlaps with the R1-2_DAn LINE retrotransposon.
scaffold_8261	1	Skipped	Matches CG11231 but the feature overlaps with the R1-2_DAn LINE retrotransposon.
scaffold_8642	1	Skipped	Partial matches to CDS 5 and CDS 6 of Slip1. The real ortholog of Slip1is found on scaffold_13499.
scaffold_8731	1	Skipped	Partial match to CDS 6 of Slip1. The alignment to CDS 6 contains an in-frame stop codon.
scaffold_8935	1	Skipped	Matches CG11231 but the feature overlaps with the R1-2_DAn LINE retrotransposon.
scaffold_9027	1	Skipped	Putative pseudogene of JYalpha. The alignment to CDS 3 contains multiple frame shifts and in-frame stop codons.
scaffold_9136	1	Skipped	Matches CG11231 but the feature overlaps with the R1-2_DAn LINE retrotransposon.
