# Supplementary material for: Retrotransposons Are the Major Contributors to the Expansion of the Drosophila ananassae Muller F Element
Source: G3 (Bethesda). 2017 Jun 30;7(8):2439–60. doi: 10.1534/g3.117.040907 (PMC5555453; doi:10.1534/g3.117.040907)
Supplement: Supplementary file 3 [file 2439FileS3.xlsx]

## Sheet: KW_test
Metric	KW P-value
cds_span	1.3965e-35
total_cds_size	5.33793e-17
total_cds_intron_size	3.52498e-37
num_cds	5.08349e-26
median_cds_size	5.06864e-06
median_intron_size	5.67793e-19
cai	7.32351e-55
Nc	2.58697e-06
first_cds_size	0.0395189
last_cds_size	0.0113547
each_cds_size	1.11947e-06
each_intron_size	1.7149e-27

## Sheet: Dunn_test
cds_span	comparison	pAdj	Reject H0?		first_cds_size	comparison	pAdj	Reject H0?
1	DanaD - DmelD	0.0500276	No		1	DanaD - DmelD	0.0877257	No
2	DanaD - DanaF	2.87666e-23	Yes		2	DanaD - DanaF	0.679068	No
3	DmelD - DanaF	3.29254e-29	Yes		3	DmelD - DanaF	0.0478937	No
4	DanaD - DmelF	1.99406e-09	Yes		4	DanaD - DmelF	0.633951	No
5	DmelD - DmelF	1.65153e-13	Yes		5	DmelD - DmelF	0.0610986	No
6	DanaF - DmelF	6.81891e-05	Yes		6	DanaF - DmelF	0.389996	No
total_cds_size	comparison	pAdj	Reject H0?		last_cds_size	comparison	pAdj	Reject H0?
1	DanaD - DmelD	0.20793	No		1	DanaD - DmelD	0.536079	No
2	DanaD - DanaF	1.51317e-07	Yes		2	DanaD - DanaF	0.0509629	No
3	DmelD - DanaF	6.22043e-10	Yes		3	DmelD - DanaF	0.0190396	Yes
4	DanaD - DmelF	3.09637e-09	Yes		4	DanaD - DmelF	0.0923902	No
5	DmelD - DmelF	3.69093e-12	Yes		5	DmelD - DmelF	0.0409755	No
6	DanaF - DmelF	0.384193	No		6	DanaF - DmelF	0.328419	No
total_cds_intron_size	comparison	pAdj	Reject H0?		each_cds_size	comparison	pAdj	Reject H0?
1	DanaD - DmelD	0.0691003	No		1	DanaD - DmelD	0.0499741	No
2	DanaD - DanaF	1.494e-24	Yes		2	DanaD - DanaF	0.00654165	Yes
3	DmelD - DanaF	5.73704e-30	Yes		3	DmelD - DanaF	6.38011e-06	Yes
4	DanaD - DmelF	2.87974e-10	Yes		4	DanaD - DmelF	0.01057	Yes
5	DmelD - DmelF	4.89627e-14	Yes		5	DmelD - DmelF	1.22081e-05	Yes
6	DanaF - DmelF	6.7161e-05	Yes		6	DanaF - DmelF	0.349444	No
num_cds	comparison	pAdj	Reject H0?		each_intron_size	comparison	pAdj	Reject H0?
1	DanaD - DmelD	0.0877448	No		1	DanaD - DmelD	0.0923565	No
2	DanaD - DanaF	1.26476e-11	Yes		2	DanaD - DanaF	2.76798e-19	Yes
3	DmelD - DanaF	6.36476e-16	Yes		3	DmelD - DanaF	8.21462e-22	Yes
4	DanaD - DmelF	2.05296e-12	Yes		4	DanaD - DmelF	6.1726e-06	Yes
5	DmelD - DmelF	2.9418e-17	Yes		5	DmelD - DmelF	5.57671e-08	Yes
6	DanaF - DmelF	0.439489	No		6	DanaF - DmelF	1.84109e-07	Yes
median_cds_size	comparison	pAdj	Reject H0?
1	DanaD - DmelD	0.236491	No
2	DanaD - DanaF	0.00280451	Yes
3	DmelD - DanaF	0.000119611	Yes
4	DanaD - DmelF	0.0036909	Yes
5	DmelD - DmelF	0.000107211	Yes
6	DanaF - DmelF	0.428115	No
median_intron_size	comparison	pAdj	Reject H0?
1	DanaD - DmelD	0.0706095	No
2	DanaD - DanaF	2.18822e-11	Yes
3	DmelD - DanaF	3.95764e-15	Yes
4	DanaD - DmelF	1.37424e-06	Yes
5	DmelD - DmelF	1.3875e-09	Yes
6	DanaF - DmelF	0.0410519	No
cai	comparison	pAdj	Reject H0?
1	DanaD - DmelD	0.0280501	No
2	DanaD - DanaF	6.67388e-30	Yes
3	DmelD - DanaF	8.41474e-38	Yes
4	DanaD - DmelF	1.96347e-20	Yes
5	DmelD - DmelF	1.88456e-27	Yes
6	DanaF - DmelF	0.0124151	Yes
Nc	comparison	pAdj	Reject H0?
1	DanaD - DmelD	0.177095	No
2	DanaD - DanaF	0.337128	No
3	DmelD - DanaF	0.382602	No
4	DanaD - DmelF	0.000286679	Yes
5	DmelD - DmelF	5.81456e-07	Yes
6	DanaF - DmelF	0.000465202	Yes
