# Supplementary material for: Retrotransposons Are the Major Contributors to the Expansion of the Drosophila ananassae Muller F Element
Source: G3 (Bethesda). 2017 Jun 30;7(8):2439–60. doi: 10.1534/g3.117.040907 (PMC5555453; doi:10.1534/g3.117.040907)
Supplement: Supplementary file 4 [file 2439FileS4.xlsx]

## Sheet: codon_usage_stats
Codon	Amino acid	D. mel: F	D. ana: F	D. mel: D	D. ana: D	Difference_F (Dana - Dmel)	Difference_D (Dana - Dmel)
TAG	*	0.278	0.234	0.311	0.271	-0.044	-0.04
TGA	*	0.215	0.219	0.287	0.264	0.004	-0.023
TAA	*	0.506	0.547	0.402	0.465	0.041	0.063
GCC	A	0.203	0.17	0.445	0.44	-0.033	-0.005
GCG	A	0.12	0.113	0.184	0.178	-0.007	-0.006
GCA	A	0.336	0.344	0.172	0.176	0.008	0.004
GCT	A	0.341	0.374	0.199	0.206	0.033	0.007
TGC	C	0.473	0.421	0.724	0.708	-0.052	-0.016
TGT	C	0.527	0.579	0.276	0.292	0.052	0.016
GAC	D	0.353	0.286	0.603	0.613	-0.067	0.01
GAT	D	0.647	0.714	0.397	0.387	0.067	-0.01
GAG	E	0.328	0.275	0.694	0.675	-0.053	-0.019
GAA	E	0.672	0.725	0.306	0.325	0.053	0.019
TTC	F	0.275	0.219	0.615	0.611	-0.056	-0.004
TTT	F	0.725	0.781	0.385	0.389	0.056	0.004
GGC	G	0.216	0.185	0.417	0.398	-0.031	-0.019
GGG	G	0.119	0.098	0.113	0.129	-0.021	0.016
GGT	G	0.278	0.296	0.178	0.178	0.018	0
GGA	G	0.387	0.421	0.292	0.294	0.034	0.002
CAC	H	0.39	0.304	0.701	0.687	-0.086	-0.014
CAT	H	0.61	0.696	0.299	0.313	0.086	0.014
ATC	I	0.153	0.122	0.497	0.47	-0.031	-0.027
ATA	I	0.365	0.371	0.19	0.19	0.006	0
ATT	I	0.483	0.507	0.313	0.34	0.024	0.027
AAG	K	0.369	0.289	0.72	0.695	-0.08	-0.025
AAA	K	0.631	0.711	0.28	0.305	0.08	0.025
CTG	L	0.113	0.084	0.411	0.387	-0.029	-0.024
CTC	L	0.07	0.046	0.166	0.169	-0.024	0.003
CTA	L	0.136	0.126	0.095	0.103	-0.01	0.008
CTT	L	0.219	0.218	0.131	0.126	-0.001	-0.005
TTG	L	0.211	0.216	0.152	0.165	0.005	0.013
TTA	L	0.251	0.311	0.045	0.05	0.06	0.005
ATG	M	1	1	1	1	0	0
AAC	N	0.387	0.311	0.653	0.659	-0.076	0.006
AAT	N	0.613	0.689	0.347	0.341	0.076	-0.006
CCG	P	0.168	0.133	0.295	0.265	-0.035	-0.03
CCC	P	0.164	0.141	0.329	0.329	-0.023	0
CCA	P	0.42	0.434	0.229	0.233	0.014	0.004
CCT	P	0.248	0.292	0.147	0.172	0.044	0.025
CAG	Q	0.379	0.306	0.724	0.693	-0.073	-0.031
CAA	Q	0.621	0.694	0.276	0.307	0.073	0.031
CGC	R	0.154	0.122	0.338	0.324	-0.032	-0.014
AGG	R	0.107	0.088	0.124	0.113	-0.019	-0.011
CGG	R	0.101	0.093	0.184	0.194	-0.008	0.01
CGA	R	0.237	0.236	0.148	0.149	-0.001	0.001
AGA	R	0.21	0.226	0.085	0.075	0.016	-0.01
CGT	R	0.191	0.235	0.12	0.145	0.044	0.025
AGC	S	0.154	0.125	0.267	0.258	-0.029	-0.009
TCG	S	0.114	0.099	0.178	0.186	-0.015	0.008
TCC	S	0.123	0.108	0.234	0.225	-0.015	-0.009
AGT	S	0.176	0.184	0.133	0.128	0.008	-0.005
TCT	S	0.211	0.234	0.102	0.109	0.023	0.007
TCA	S	0.221	0.25	0.086	0.093	0.029	0.007
ACC	T	0.177	0.153	0.386	0.374	-0.024	-0.012
ACG	T	0.142	0.121	0.261	0.233	-0.021	-0.028
ACA	T	0.371	0.383	0.172	0.201	0.012	0.029
ACT	T	0.311	0.343	0.181	0.192	0.032	0.011
GTG	V	0.197	0.165	0.465	0.436	-0.032	-0.029
GTC	V	0.156	0.129	0.232	0.241	-0.027	0.009
GTA	V	0.268	0.287	0.118	0.134	0.019	0.016
GTT	V	0.379	0.419	0.185	0.189	0.04	0.004
TGG	W	1	1	1	1	0	0
TAC	Y	0.407	0.323	0.707	0.684	-0.084	-0.023
TAT	Y	0.593	0.677	0.293	0.316	0.084	0.023

## Sheet: coding_GC
Metric	D. mel: F	D. ana: F (all)	D. mel: D	D. ana: D (improved)	Diff F (Dana - Dmel)	Diff D (Dana - Dmel)	Diff Dmel (F - D)	Diff Dana (F - D)
# Genes	79	64	122	129	-15	7	-43	-65
Coding GC	0.4185	0.3888	0.5534	0.5465	-0.0297	-0.0069	-0.1349	-0.1577
1st letter GC	0.4878	0.4692	0.5675	0.5594	-0.0186	-0.0081	-0.0797	-0.0902
2nd letter GC	0.4023	0.3899	0.4265	0.4288	-0.0124	0.0023	-0.0242	-0.0389
3rd letter GC	0.3654	0.3074	0.6662	0.6512	-0.058	-0.015	-0.3008	-0.3438
Difference	F element	D element
Coding GC	-0.0297	-0.0069
1st letter GC	-0.0186	-0.0081
2nd letter GC	-0.0124	0.0023
3rd letter GC	-0.058	-0.015
