# Supplementary material for: Retrotransposons Are the Major Contributors to the Expansion of the Drosophila ananassae Muller F Element
Source: G3 (Bethesda). 2017 Jun 30;7(8):2439–60. doi: 10.1534/g3.117.040907 (PMC5555453; doi:10.1534/g3.117.040907)
Supplement: Supplementary file 5 [file 2439FileS5.xlsx]

## Sheet: Sheet1
Faculty	Institution	Course Number	Course Title	Semester	Year
Srebrenka Robic	Agnes Scott College	BIO 260	Bioinformatics	Spring	2013
Ken J. Saville	Albion College	BIO 312	Genetics Laboratory	Spring	2013
Dennis Revie	California Lutheran University	Biology 426	Molecular Biology	Spring	2011
Dennis Revie	California Lutheran University	Biology 426	Molecular Biology	Spring	2012
Edward T. Himelblau	California Polytechnic State University, San Luis Obispo	BIO 400	Special Problems for Advanced Undergraduates	Spring	2013
James Youngblom	California State University Stanislaus	BIOL 4840	Genetic Biotechnology	Spring	2013
Nighat P. Kokan	Cardinal Stritch University	BL 308	Genetics	Spring	2013
Eric P. Spana	Duke University	Bio 271L	Genomics Laboratory	Spring	2011
Martin G. Burg	Grand Valley State University	CMB 480	Drosophila Genomics	Spring	2011
Martin G. Burg	Grand Valley State University	CMB 480	Drosophila Genomics	Spring	2012
Martin G. Burg	Grand Valley State University	CMB 480	Drosophila Genomics	Spring	2013
Justin R. DiAngelo	Hofstra University	BIO 173/273	Genomics and Bioinformatics	Spring	2013
Dale L. Beach	Longwood University	Biol425	Modern Genetics	Spring	2013
Karim A. Sharif	Massasoit Community College	CSBU017-B2	Summer Research Internship	Summer	2014
Susan Parrish	McDaniel College	Bio 3312	Genomics	Spring	2013
Susan Parrish	McDaniel College	Bio 3312	Genomics	Spring	2014
Christopher J. Jones	Moravian College	BIOL391	Genomics	Spring	2013
Amy T. Hark	Muhlenberg College	BCM 970	Biochemistry Independent Study/Research	Fall	2013
Amy T. Hark	Muhlenberg College	BCM 970	Biochemistry Independent Study/Research	Spring	2014
S. Catherine Silver Key	North Carolina Central University	BIOL4400	Introduction to Research	Fall	2013
Adam S. Haberman	Oberlin College	Biol 336	Genomics	Spring	2012
Adam S. Haberman	Oberlin College	Biol 336	Genomics	Spring	2013
Gary Skuse	Rochester Institute of Technology	BIOL 440	Advanced Applied Genomics	Spring	2011
Don W. Paetkau	Saint Mary's College, IN	BIO 331	Biotechnology	Spring	2012
Don W. Paetkau	Saint Mary's College, IN	BIO 331	Biotechnology	Spring	2013
Charles R. Hauser	St. Edward's University	BINF 3411	Genomics	Spring	2013
Christopher W. Bazinet	St. John's University	BIO/BIT 209	Bioinformatics	Spring	2013
Christopher W. Bazinet	St. John's University	BIO/BIT 209	Bioinformatics	Spring	2014
Diana E. Johnson	The George Washington University	Bisc 2208	Genetics Laboratory	Spring	2013
Joyce Stamm	University of Evansville	BIOL 499	Research Problems in Genomics	Spring	2012
Judith L. Leatherman	University of Northern Colorado	BIO 220	Genetics	Spring	2013
Michael R. Rubin	University of Puerto Rico at Cayey	BIOL3305	Genetics	Fall	2012
Michael R. Rubin	University of Puerto Rico at Cayey	BIOL3305	Genetics	Spring	2013
Michael R. Rubin	University of Puerto Rico at Cayey	BIOL4990	Introduction to Research in Biology	Spring	2013
Michael R. Rubin	University of Puerto Rico at Cayey	BIOL4990	Introduction to Research in Biology	Fall	2014
Heather L. Eisler	University of the Cumberlands	Biol 460	Biotechnology	Spring	2013
Sarah C.R. Elgin	Washington University in St. Louis	Bio 4342/434W	Research Explorations in Genomics	Spring	2011
Sarah C.R. Elgin	Washington University in St. Louis	Bio 4342/434W	Research Explorations in Genomics	Spring	2012
Sarah C.R. Elgin	Washington University in St. Louis	Bio 4342/434W	Research Explorations in Genomics	Spring	2013
Sarah C.R. Elgin	Washington University in St. Louis	Bio 4342/434W	Research Explorations in Genomics	Spring	2014
Gerard P. McNeil	York College - City University of New York	Btec 352	Bioinformatics	Spring	2013
