# Supplementary material for: Retrotransposons Are the Major Contributors to the Expansion of the Drosophila ananassae Muller F Element
Source: G3 (Bethesda). 2017 Jun 30;7(8):2439–60. doi: 10.1534/g3.117.040907 (PMC5555453; doi:10.1534/g3.117.040907)
Supplement: Supplementary file 6 [file 2439FileS6.xlsx]

## Sheet: author_contributions
First name	Middle I.	Last name	Name	Institution key	Email	Role	Improved a fosmid	Annotated at least one gene	Design and organize GEP courses	Collect and reconciled submitted projects	Perform analysis and interpret results for the complete dataset	Participate in drafting and revising the manuscript	Review, critique, and approve the penultimate manuscript
Wilson		Leung	Wilson Leung	Washington University in St. Louis	wleung@wustl.edu	TA				X	X	X	X
Christopher	D	Shaffer	Christopher D. Shaffer	Washington University in St. Louis	cdshaffer@gmail.com	Faculty			X				X
Elizabeth	J	Chen	Elizabeth J. Chen	Washington University in St. Louis	c.elizabeth9210@yahoo.com	Student	X			X			X
Thomas	J	Quisenberry	Thomas J. Quisenberry	Washington University in St. Louis	quisenberrythomas@wustl.edu	Student	X			X			X
Kevin		Ko	Kevin Ko	Washington University in St. Louis	ko.kevin.ko.ko@gmail.com	Student	X	X		X			X
John	M	Braverman	John M. Braverman	Saint Joseph's University	jbraverm@sju.edu	Faculty						X	X
Thomas	C	Giarla	Thomas C. Giarla	Siena College	tgiarla@siena.edu	Faculty						X	X
Nathan	T	Mortimer	Nathan T. Mortimer	Illinois State University	ntmorti@ilstu.edu	Faculty						X	X
Laura	K	Reed	Laura K. Reed	University of Alabama, Tuscaloosa	lreed1@bama.ua.edu	Faculty						X	X
Sheryl	T	Smith	Sheryl T. Smith	Arcadia University	smiths@arcadia.edu	Faculty						X	X
Srebrenka		Robic	Srebrenka Robic	Agnes Scott College	srobic@agnesscott.edu	Faculty			X				X
Shannon	R	McCartha	Shannon R. McCartha	Agnes Scott College	shannon.mccartha@gmail.com	Student		X					X
Danielle	R	Perry	Danielle R. Perry	Agnes Scott College	danielleperry599@gmail.com	Student		X					X
Lindsay	M	Prescod	Lindsay M. Prescod	Agnes Scott College	lindsaymeredith6@gmail.com	Student		X					X
Zenyth	A	Sheppard	Zenyth A. Sheppard	Agnes Scott College	zenyth@zawland.com	Student		X					X
Ken	J	Saville	Ken J. Saville	Albion College	ksaville@albion.edu	Faculty			X				X
Allison		McClish	Allison McClish	Albion College	AEM11@albion.edu	Student		X					X
Emily	A	Morlock	Emily A. Morlock	Albion College	EAM20@albion.edu	Student		X					X
Victoria	R	Sochor	Victoria R. Sochor	Albion College	VRS10@albion.edu	Student		X					X
Brittney		Stanton	Brittney Stanton	Albion College	BRS12@albion.edu	Student		X					X
Isaac	C	Veysey-White	Isaac C. Veysey-White	Albion College	ICV10@albion.edu	Student		X					X
Dennis		Revie	Dennis Revie	California Lutheran University	revie@callutheran.edu	Faculty	X		X				X
Luis	A	Jimenez	Luis A. Jimenez	California Lutheran University	ljime010@ucr.edu	Student	X						X
Jennifer	J	Palomino	Jennifer J. Palomino	California Lutheran University	jpalomin@callutheran.edu	Student	X						X
Melissa	D	Patao	Melissa D. Patao	California Lutheran University	mharbiso@callutheran.edu	Student	X						X
Shane	M	Patao	Shane M. Patao	California Lutheran University	spatao@callutheran.edu	Student	X						X
Edward	T	Himelblau	Edward T. Himelblau	California Polytechnic State University, San Luis Obispo	ehimelbl@calpoly.edu	Faculty			X				X
Jaclyn	D	Campbell	Jaclyn D. Campbell	California Polytechnic State University, San Luis Obispo	jcampb09@calpoly.edu	Student		X					X
Alexandra	L	Hertz	Alexandra L. Hertz	California Polytechnic State University, San Luis Obispo	ahertz622@gmail.com	Student		X					X
Maddison	F	McEvilly	Maddison F. McEvilly	California Polytechnic State University, San Luis Obispo	mmcevilly91@yahoo.com	Student		X					X
Allison	R	Wagner	Allison R. Wagner	California Polytechnic State University, San Luis Obispo	wagnerallison1@gmail.com	Student		X					X
James		Youngblom	James Youngblom	California State University Stanislaus	jyoungblom@csustan.edu	Faculty			X				X
Baljit		Bedi	Baljit Bedi	California State University Stanislaus	baljitbedi1@gmail.com	Student		X					X
Jeffery		Bettincourt	Jeffery Bettincourt	California State University Stanislaus	jefferyb1991@sbcglobal.net	Student		X					X
Erin		Duso	Erin Duso	California State University Stanislaus	erinduso@gmail.com	Student		X					X
Maiye		Her	Maiye Her	California State University Stanislaus	godlovesme101590@yahoo.com	Student		X					X
William		Hilton	William Hilton	California State University Stanislaus	bhilton@bofg.org	Student		X					X
Samantha		House	Samantha House	California State University Stanislaus	samantha.erin.house@gmail.com	Student		X					X
Masud		Karimi	Masud Karimi	California State University Stanislaus	mkarimi@csustan.edu	Student		X					X
Kevin		Kumimoto	Kevin Kumimoto	California State University Stanislaus	kkumimoto@gmail.com	Student		X					X
Rebekah		Lee	Rebekah Lee	California State University Stanislaus	rebannlee22@gmail.com	Student		X					X
Darryl		Lopez	Darryl Lopez	California State University Stanislaus	darryl.lopez1989@yahoo.com	Student		X					X
George		Odisho	George Odisho	California State University Stanislaus	godisho@csustan.edu	Student		X					X
Ricky		Prasad	Ricky Prasad	California State University Stanislaus	ricky121891@yahoo.com	Student		X					X
Holly Lyn		Robbins	Holly Lyn Robbins	California State University Stanislaus	hollylynrobbins@gmail.com	Student		X					X
Tanveer		Sandhu	Tanveer Sandhu	California State University Stanislaus	tanuksandhu@gmail.com	Student		X					X
Tracy		Selfridge	Tracy Selfridge	California State University Stanislaus	tracy.selfridge@gmail.com	Student		X					X
Kara		Tsukashima	Kara Tsukashima	California State University Stanislaus	ktsukashima@gmail.com	Student		X					X
Hani		Yosif	Hani Yosif	California State University Stanislaus	hani_yosif@yahoo.com	Student		X					X
Nighat	P	Kokan	Nighat P. Kokan	Cardinal Stritch University	npkokan@stritch.edu	Faculty			X				X
Latia		Britt	Latia Britt	Cardinal Stritch University	latiabritt@gmail.com	Student		X					X
Alycia		Zoellner	Alycia Zoellner	Cardinal Stritch University	ninjakitten08@aol.com	Student		X					X
Eric	P	Spana	Eric P. Spana	Duke University	spana@duke.edu	Faculty			X				X
Ben	T	Chlebina	Ben T. Chlebina	Duke University	bchlebina@gmail.com	Student	X						X
Insun		Chong	Insun Chong	Duke University	insunchong@gmail.com	Student	X						X
Harrison		Friedman	Harrison Friedman	Duke University	harrison.friedman@gmail.com	Student	X						X
Danny	A	Mammo	Danny A. Mammo	Duke University	danny.mammo24@gmail.com	Student	X						X
Chun	L	Ng	Chun L. Ng	Duke University	treborng@gmail.com	Student	X						X
Vinayak	S	Nikam	Vinayak S. Nikam	Duke University	nikam.v@gmail.com	Student	X						X
Nicholas	U	Schwartz	Nicholas U. Schwartz	Duke University	schwartznicholas@gmail.com	Student	X						X
Thomas	Q	Xu	Thomas Q. Xu	Duke University	thomas.q.xu@gmail.com	Student	X						X
Martin	G	Burg	Martin G. Burg	Grand Valley State University	burgm@gvsu.edu	Faculty	X	X	X				X
Spencer	M	Batten	Spencer M. Batten	Grand Valley State University	sbatten@atsu.edu	Student	X						X
Lindsay	M	Corbeill	Lindsay M. Corbeill	Grand Valley State University	corbeill@mail.gvsu.edu	Student	X	X					X
Erica		Enoch	Erica Enoch	Grand Valley State University	erica_ele@yahoo.com	Student	X						X
Jesse	J	Ensign	Jesse J. Ensign	Grand Valley State University	ensignj@mail.gvsu.edu	Student	X	X					X
Mary	E	Franks	Mary E. Franks	Grand Valley State University	whitworm@mail.gvsu.edu	Student	X						X
Breanna		Haiker	Breanna Haiker	Grand Valley State University	haikerb@mail.gvsu.edu	Student	X						X
Judith	A	Ingles	Judith A. Ingles	Grand Valley State University	inglesj@mail.gvsu.edu	Student	X	X					X
Lyndsay	D	Kirkland	Lyndsay D. Kirkland	Grand Valley State University	breckenl@mail.gvsu.edu	Student	X						X
Joshua	M	Lorenz-Guertin	Joshua M. Lorenz-Guertin	Grand Valley State University	lorenjos@mail.gvsu.edu	Student	X						X
Jordan		Matthews	Jordan Matthews	Grand Valley State University	jordanmatthews2011@gmail.com	Student	X						X
Cody	M	Mittig	Cody M. Mittig	Grand Valley State University	mittigc@mail.gvsu.edu	Student	X						X
Nicholaus		Monsma	Nicholaus Monsma	Grand Valley State University	monsman@mail.gvsu.edu	Student	X						X
Katherine	J	Olson	Katherine J. Olson	Grand Valley State University	olsonkj@mail.gvsu.edu	Student	X						X
Guillermo		Perez-Aragon	Guillermo Perez-Aragon	Grand Valley State University	perezarg@mail.gvsu.edu	Student	X						X
Alen		Ramic	Alen Ramic	Grand Valley State University	ramica88@gmail.com	Student	X						X
Jordan	R	Ramirez	Jordan R. Ramirez	Grand Valley State University	ramirejo@mail.gvsu.edu	Student	X						X
Christopher		Scheiber	Christopher Scheiber	Grand Valley State University	cscheiber1107@gmail.com	Student	X						X
Patrick	A	Schneider	Patrick A. Schneider	Grand Valley State University	schnepat@mail.gvsu.edu	Student	X	X					X
Devon	E	Schultz	Devon E. Schultz	Grand Valley State University	d.e.shallman@hotmail.com	Student	X						X
Matthew		Simon	Matthew Simon	Grand Valley State University	simonma89@gmail.com	Student	X	X					X
Eric		Spencer	Eric Spencer	Grand Valley State University	spencere@mail.gvsu.edu	Student	X						X
Adam	C	Wernette	Adam C. Wernette	Grand Valley State University	wernetad@mail.gvsu.edu	Student	X						X
Maxine	E	Wykle	Maxine E. Wykle	Grand Valley State University	wyklem@mail.gvsu.edu	Student	X						X
Elizabeth		Zavala-Arellano	Elizabeth Zavala-Arellano	Grand Valley State University	zavalaae@mail.gvsu.edu	Student	X						X
Mitchell	J	McDonald	Mitchell J. McDonald	Grand Valley State University	mcdonmit@mail.gvsu.edu	TA	X						X
Kristine		Ostby	Kristine Ostby	Grand Valley State University	kristine.ostby@mjn.com	TA	X						X
Peter		Wendland	Peter Wendland	Grand Valley State University	petewendland@gmail.com	TA	X						X
Justin	R	DiAngelo	Justin R. DiAngelo	Hofstra University	jrd5671@psu.edu	Faculty			X				X
Alexis	M	Ceasrine	Alexis M. Ceasrine	Hofstra University	aceasrine@gmail.com	Student		X					X
Amanda	H	Cox	Amanda H. Cox	Hofstra University	amanda.cox@duke.edu	Student		X					X
James	E.B	Docherty	James E.B. Docherty	Hofstra University	James.e.b.docherty@gmail.com	Student		X					X
Robert	M	Gingras	Robert M. Gingras	Hofstra University	rmg284@cornell.edu	Student		X					X
Stephanie	M	Grieb	Stephanie M. Grieb	Hofstra University	smgrieb@gmail.com	Student		X					X
Michael	J	Pavia	Michael J. Pavia	Hofstra University	pavia27@gmail.com	Student		X					X
Casey	L	Personius	Casey L. Personius	Hofstra University	clpersonius@yahoo.com	Student		X					X
Grzegorz	L	Polak	Grzegorz L. Polak	Hofstra University	grzegorzpolak@mac.com	Student		X					X
Dale	L	Beach	Dale L. Beach	Longwood University	beachdl@longwood.edu	Faculty	X	X	X				X
Heaven	L	Cerritos	Heaven L. Cerritos	Longwood University	heaven.cerritos@live.longwood.edu	Student	X	X					X
Edward	A	Horansky	Edward A. Horansky	Longwood University	edward.horansky@gmail.com	Student	X	X					X
Karim	A	Sharif	Karim A. Sharif	Massasoit Community College	ksharif@massasoit.edu	Faculty			X				X
Ryan		Moran	Ryan Moran	Massasoit Community College	ryanrockmoran@gmail.com	Student		X					X
Susan		Parrish	Susan Parrish	McDaniel College	sparrish@mcdaniel.edu	Faculty			X				X
Kirsten		Bickford	Kirsten Bickford	McDaniel College	kbickford1108@gmail.com	Student		X					X
Jennifer		Bland	Jennifer Bland	McDaniel College	jennbland2@gmail.com	Student		X					X
Juliana		Broussard	Juliana Broussard	McDaniel College	jmb002@connections.mcdaniel.edu	Student		X					X
Kerry		Campbell	Kerry Campbell	McDaniel College	kerrycampbell10@gmail.com	Student		X					X
Katelynn	E	Deibel	Katelynn E. Deibel	McDaniel College	kdeibel1@jhmi.edu	Student		X					X
Richard		Forka	Richard Forka	McDaniel College	rnf002@connections.mcdaniel.edu	Student		X					X
Monika	C	Lemke	Monika C. Lemke	McDaniel College	mlemke17@gmail.com	Student		X					X
Marlee	B	Nelson	Marlee B. Nelson	McDaniel College	marleebrookenelson@gmail.com	Student		X					X
Catherine		O'Keeffe	Catherine O'Keeffe	McDaniel College	cataokeeffe@gmail.com	Student		X					X
S. Mariel		Ramey	S. Mariel Ramey	McDaniel College	smr016@connections.mcdaniel.edu	Student		X					X
Luke		Schmidt	Luke Schmidt	McDaniel College	lrs007@connections.mcdaniel.edu	Student		X					X
Paola		Villegas	Paola Villegas	McDaniel College	piv001@connections.mcdaniel.edu	Student		X					X
Christopher	J	Jones	Christopher J. Jones	Moravian College	jonesc@moravian.edu	Faculty			X				X
Stephanie	L	Christ	Stephanie L. Christ	Moravian College	stephlchrist@gmail.com	Student	X	X					X
Sami		Mamari	Sami Mamari	Moravian College	stsnm16@moravian.edu	Student	X	X					X
Adam	S	Rinaldi	Adam S. Rinaldi	Moravian College	arinaldi@temple.edu	Student	X	X					X
Ghazal		Stity	Ghazal Stity	Moravian College	stityg@mail.med.upenn.edu	Student	X	X					X
Amy	T	Hark	Amy T. Hark	Muhlenberg College	amyhark@muhlenberg.edu	Faculty			X				X
Mark		Scheuerman	Mark Scheuerman	Muhlenberg College	mpscheuerman@gmail.com	Student		X					X
Cathy	Silver	Key	S. Catherine Silver Key	North Carolina Central University	ckey@nccu.edu	Faculty			X				X
Briana	D	McRae	Briana D. McRae	North Carolina Central University	bdevan92@aol.com	Student		X					X
Adam	S	Haberman	Adam S. Haberman	Oberlin College	ahaberman@sandiego.edu	Faculty			X				X
Sam		Asinof	Sam Asinof	Oberlin College	s.asinof@gmail.com	Student	X						X
Harriette		Carrington	Harriette Carrington	Oberlin College	carringtonhattie@gmail.com	Student	X	X					X
Kelly		Drumm	Kelly Drumm	Oberlin College	strangefrogs@gmail.com	Student	X						X
Terrance		Embry	Terrance Embry	Oberlin College	terrance.embry@gmail.com	Student	X	X					X
Richard		McGuire	Richard McGuire	Oberlin College	rcm126@case.edu	Student	X	X					X
Drew		Miller-Foreman	Drew Miller-Foreman	Oberlin College	dmf882@gmail.com	Student	X						X
Stella		Rosen	Stella Rosen	Oberlin College	stellarrosen@gmail.com	Student	X	X					X
Nadia		Safa	Nadia Safa	Oberlin College	safanadia@gmail.com	Student	X						X
Darrin		Schultz	Darrin Schultz	Oberlin College	darrin.schultz91@gmail.com	Student	X						X
Matt		Segal	Matt Segal	Oberlin College	mattfsegal@gmail.com	Student	X	X					X
Yakov		Shevin	Yakov Shevin	Oberlin College	yakovshevin@gmail.com	Student	X						X
Petros		Svoronos	Petros Svoronos	Oberlin College	petrossvoronos@gmail.com	Student	X						X
Tam		Vuong	Tam Vuong	Oberlin College	vuongt@gmail.com	Student	X						X
Gary		Skuse	Gary Skuse	Rochester Institute of Technology	grssbi@rit.edu	Faculty	X	X	X				X
Don	W	Paetkau	Don W. Paetkau	Saint Mary's College, IN	dpaetkau@saintmarys.edu	Faculty	X	X	X				X
Rachael	K	Bridgman	Rachael K. Bridgman	Saint Mary's College, IN	rkbridgman@gmail.com	Student	X	X					X
Charlotte	M	Brown	Charlotte M. Brown	Saint Mary's College, IN	charlotte.m.brown03@gmail.com	Student	X	X					X
Alicia	R	Carroll	Alicia R. Carroll	Saint Mary's College, IN	Alicia.r.carroll@gmail.com	Student	X						X
Francesca	M	Gifford	Francesca M. Gifford	Saint Mary's College, IN	Francesca.Gifford@regeneron.com	Student	X	X					X
Julie Beth		Gillespie	Julie Beth Gillespie	Saint Mary's College, IN	juliebethmarie@gmail.com	Student	X	X					X
Susan	E	Herman	Susan E. Herman	Saint Mary's College, IN	s.e.herman01@gmail.com	Student	X						X
Krystal	L	Holtcamp	Krystal L. Holtcamp	Saint Mary's College, IN	Krystal.holtcamp@gmail.com	Student	X						X
Misha	A	Host	Misha A. Host	Saint Mary's College, IN	mhost@seattlecca.org	Student	X						X
Gabrielle		Hussey	Gabrielle Hussey	Saint Mary's College, IN	ghusse01@gmail.com	Student	X						X
Danielle	M	Kramer	Danielle M. Kramer	Saint Mary's College, IN	dmgkramer@gmail.com	Student	X						X
Joan	Q	Lawrence	Joan Q. Lawrence	Saint Mary's College, IN	joanql16@gmail.com	Student	X						X
Madeline	M	Martin	Madeline M. Martin	Saint Mary's College, IN	MMartin@Fusionacademy.com	Student	X	X					X
Ellen	N	Niemiec	Ellen N. Niemiec	Saint Mary's College, IN	eniemiec12@gmail.com	Student	X						X
Ashleigh	P	O'Reilly	Ashleigh P. O'Reilly	Saint Mary's College, IN	ashleigh.oreilly24@gmail.com	Student	X	X					X
Olivia	A	Pahl	Olivia A. Pahl	Saint Mary's College, IN	opahl2013@gmail.com	Student	X	X					X
Guadalupe		Quintana	Guadalupe Quintana	Saint Mary's College, IN	gquint28@gmail.com	Student	X						X
Elizabeth	A.S	Rettie	Elizabeth A.S. Rettie	Saint Mary's College, IN	lizzyrettie@gmail.com	Student	X	X					X
Torie	L	Richardson	Torie L. Richardson	Saint Mary's College, IN	torricha@iu.edu	Student	X	X					X
Arianne	E	Rodriguez	Arianne E. Rodriguez	Saint Mary's College, IN	ariannerodriguez2012@u.northwestern.edu	Student	X						X
Mona	O	Rodriguez	Mona O. Rodriguez	Saint Mary's College, IN	mor22@cornell.edu	Student	X						X
Laura		Schiraldi	Laura Schiraldi	Saint Mary's College, IN	laura.schiraldi14@gmail.com	Student	X						X
Joanna	J	Smith	Joanna J. Smith	Saint Mary's College, IN	smith.js.joanna@gmail.com	Student	X						X
Kelsey	F	Sugrue	Kelsey F. Sugrue	Saint Mary's College, IN	ksugrue2012@gmail.com	Student	X						X
Lindsey	J	Suriano	Lindsey J. Suriano	Saint Mary's College, IN	lindseysuriano@gmail.com	Student	X						X
Kaitlyn	E	Takach	Kaitlyn E. Takach	Saint Mary's College, IN	kaitlyn.takach@gmail.com	Student	X	X					X
Arielle	M	Vasquez	Arielle M. Vasquez	Saint Mary's College, IN	avasqu01@gmail.com	Student	X						X
Ximena		Velez	Ximena Velez	Saint Mary's College, IN	xvelez1@gmail.com	Student	X						X
Elizabeth	J	Villafuerte	Elizabeth J. Villafuerte	Saint Mary's College, IN	evillafuerte01@gmail.com	Student	X	X					X
Laura	T	Vives	Laura T. Vives	Saint Mary's College, IN	lvives10@yahoo.com	Student	X	X					X
Victoria	R	Zellmer	Victoria R. Zellmer	Saint Mary's College, IN	vzellmer@nd.edu	Student	X						X
Jeanette		Hauke	Jeanette Hauke	Simmons College	jhauke@hotmail.com	Student		X					X
Charles	R	Hauser	Charles R. Hauser	St. Edward's University	charlesh@stedwards.edu	Faculty			X				X
Karolyn		Barker	Karolyn Barker	St. Edward's University	Ksb84@txstate.edu	Student		X					X
Laurie		Cannon	Laurie Cannon	St. Edward's University	lauriecannon@gmail.com	Student		X					X
Perouza		Parsamian	Perouza Parsamian	St. Edward's University	Perouzap8@live.com	Student		X					X
Samantha		Parsons	Samantha Parsons	St. Edward's University	samantha.c.parsons@gmail.com	Student		X					X
Zachariah		Wichman	Zachariah Wichman	St. Edward's University	zwichman@apple.com	Student		X					X
Christopher	W	Bazinet	Christopher W. Bazinet	St. John's University	bazinetc@stjohns.edu	Faculty			X				X
Diana	E	Johnson	Diana E. Johnson	The George Washington University	dejohnsn@gwu.edu	Faculty			X				X
Abubakarr		Bangura	Abubakarr Bangura	The George Washington University	bangura@gwmail.gwu.edu	Student		X					X
Jordan	A	Black	Jordan A. Black	The George Washington University	jablack@gwmail.gwu.edu	Student		X					X
Victoria		Chevee	Victoria Chevee	The George Washington University	vchevee@gwmail.gwu.edu	Student		X					X
Sarah	A	Einsteen	Sarah A. Einsteen	The George Washington University	rabiaidrees@gwmail.gwu.edu	Student		X					X
Sarah	K	Hilton	Sarah K. Hilton	The George Washington University	shilton@gwmail.gwu.edu	Student		X					X
Max		Kollmer	Max Kollmer	The George Washington University	mkollmer@gwmail.gwu.edu	Student		X					X
Rahul		Nadendla	Rahul Nadendla	The George Washington University	rnadendla@gwmail.gwu.edu	Student		X					X
Joyce		Stamm	Joyce Stamm	University of Evansville	js383@evansville.edu	Faculty			X				X
Antoinette	E	Fafara-Thompson	Antoinette E. Fafara-Thompson	University of Evansville	aefafarathompson@gmail.com	Student	X						X
Amber	M	Gygi	Amber M. Gygi	University of Evansville	as444@evansville.edu	Student	X						X
Emmy	E	Ogawa	Emmy E. Ogawa	University of Evansville	emmyeogawa@gmail.com	Student	X						X
Matt		Van Camp	Matt Van Camp	University of Evansville	mv66@evansville.edu	Student	X						X
Zuzana		Kocsisova	Zuzana Kocsisova	University of Evansville	zuzie3@gmail.com	Student / TA	X						X
Judith	L	Leatherman	Judith L. Leatherman	University of Northern Colorado	judith.leatherman@unco.edu	Faculty		X	X				X
Cassie	M	Modahl	Cassie M. Modahl	University of Northern Colorado	dbscmm@nus.edu.sg	TA		X					X
Michael	R	Rubin	Michael R. Rubin	University of Puerto Rico at Cayey	michael.rubin@upr.edu	Faculty	X	X	X				X
Susana	S	Apiz-Saab	Susana S. Apiz-Saab	University of Puerto Rico at Cayey	susana.apiz@upr.edu	Student	X	X					X
Suzette	M	Arias-Mejias	Suzette M. Arias-Mejias	University of Puerto Rico at Cayey	suzette.arias@upr.edu	Student	X	X					X
Carlos	F	Carrion-Ortiz	Carlos F. Carrion-Ortiz	University of Puerto Rico at Cayey	ccarrion.2010@gmail.com	Student	X	X					X
Patricia	N	Claudio-Vazquez	Patricia N. Claudio-Vazquez	University of Puerto Rico at Cayey	patricia.claudio@upr.edu	Student		X					X
Debbie	M	Espada-Green	Debbie M. Espada-Green	University of Puerto Rico at Cayey	debbie.espada@upr.edu	Student		X					X
Marium		Feliciano-Camacho	Marium Feliciano-Camacho	University of Puerto Rico at Cayey	marium.feliciano@upr.edu	Student	X	X					X
Karina	M	Gonzalez-Bonilla	Karina M. Gonzalez-Bonilla	University of Puerto Rico at Cayey	karina.gonzalez7@upr.edu	Student		X					X
Mariela		Taboas-Arroyo	Mariela Taboas-Arroyo	University of Puerto Rico at Cayey	mariela.taboas@upr.edu	Student	X	X					X
Dorianmarie		Vargas-Franco	Dorianmarie Vargas-Franco	University of Puerto Rico at Cayey	dorianmarie.vargas@upr.edu	Student		X					X
Raquel		Montañez-Gonzalez	Raquel Montañez-Gonzalez	University of Puerto Rico at Cayey	raquel.montanez@upr.edu	Student / TA	X	X					X
Joseph		Perez-Otero	Joseph Perez-Otero	University of Puerto Rico at Cayey	j.perez@pitt.edu	Student / TA	X	X					X
Myrielis		Rivera-Burgos	Myrielis Rivera-Burgos	University of Puerto Rico at Cayey	myrielis.rivera@gmail.com	Student / TA	X	X					X
Francisco	J	Rivera-Rosario	Francisco J. Rivera-Rosario	University of Puerto Rico at Cayey	francisco.rivera22@upr.edu	Student / TA	X	X					X
Heather	L	Eisler	Heather L. Eisler	University of the Cumberlands	heather.eisler@ucumberlands.edu	Faculty			X				X
Jackie		Alexander	Jackie Alexander	University of the Cumberlands	jackie.d.alexander7.mil@mail.mil	Student		X					X
Samatha	K	Begley	Samatha K. Begley	University of the Cumberlands	sbegley4992@gmail.com	Student		X					X
Deana		Gabbard	Deana Gabbard	University of the Cumberlands	dgabbard0776@ucumberlands.edu	Student		X					X
Robert	J	Allen	Robert J. Allen	Washington University in St. Louis	rjallen912@gmail.com	Student	X						X
Wint Yan		Aung	Wint Yan Aung	Washington University in St. Louis	arthur.wintyan@gmail.com	Student	X	X					X
William	D	Barshop	William D. Barshop	Washington University in St. Louis	wbarshop@ucla.edu	Student	X						X
Amanda		Boozalis	Amanda Boozalis	Washington University in St. Louis	aboozalis@wustl.edu	Student	X	X					X
Vanessa	P	Chu	Vanessa P. Chu	Washington University in St. Louis	vanpchu@gmail.com	Student	X						X
Jeremy	S	Davis	Jeremy S. Davis	Washington University in St. Louis	jeremydavis@wustl.edu	Student	X	X					X
Ryan	N	Duggal	Ryan N. Duggal	Washington University in St. Louis	masala.man@gmail.com	Student	X	X					X
Robert		Franklin	Robert Franklin	Washington University in St. Louis	robert.franklin.iv@gmail.com	Student	X	X					X
Katherine		Gavinski	Katherine Gavinski	Washington University in St. Louis	katiegavinski@gmail.com	Student	X						X
Heran		Gebreyesus	Heran Gebreyesus	Washington University in St. Louis	heran.gebreyesus@gmail.com	Student	X						X
Henry	Z	Gong	Henry Z. Gong	Washington University in St. Louis	gong07@gmail.com	Student	X	X					X
Rachel	A	Greenstein	Rachel A. Greenstein	Washington University in St. Louis	rgreenste@gmail.com	Student	X						X
Averill	D	Guo	Averill D. Guo	Washington University in St. Louis	averillguo@gmail.com	Student	X	X					X
Casey		Hanson	Casey Hanson	Washington University in St. Louis	caseyrhanson@gmail.com	Student	X						X
Kaitlin	E	Homa	Kaitlin E. Homa	Washington University in St. Louis	kehoma90@gmail.com	Student	X						X
Simon	C	Hsu	Simon C. Hsu	Washington University in St. Louis	startrekrules@gmail.com	Student	X	X					X
Yi		Huang	Yi Huang	Washington University in St. Louis	huangyi1105@gmail.com	Student	X	X					X
Lucy		Huo	Lucy Huo	Washington University in St. Louis	lucyhuo98@gmail.com	Student	X	X					X
Sarah		Jacobs	Sarah Jacobs	Washington University in St. Louis	sarahrjacobs@wustl.edu	Student	X						X
Sasha		Jia	Sasha Jia	Washington University in St. Louis	sashax3jia@gmail.com	Student	X						X
Kyle	L	Jung	Kyle L. Jung	Washington University in St. Louis	kjung777@gmail.com	Student	X	X					X
Sarah	Wai-Chee	Kong	Sarah Wai-Chee Kong	Washington University in St. Louis	swkong@wustl.edu	Student	X						X
Matthew	R	Kroll	Matthew R. Kroll	Washington University in St. Louis	mattkroll1@gmail.com	Student	X						X
Brandon	M	Lee	Brandon M. Lee	Washington University in St. Louis	bleepa@gmail.com	Student	X	X					X
Paul	F	Lee	Paul F. Lee	Washington University in St. Louis	pfleewustl@gmail.com	Student	X						X
Kevin	M	Levine	Kevin M. Levine	Washington University in St. Louis	levine.kevin@gmail.com	Student	X						X
Amy	S	Li	Amy S. Li	Washington University in St. Louis	a.li@wustl.edu	Student	X						X
Chengyu		Liu	Chengyu Liu	Washington University in St. Louis	liuchengyu@wustl.edu	Student	X	X					X
Max	Mian	Liu	Max Mian Liu	Washington University in St. Louis	maxliu13@gmail.com	Student	X						X
Adam	P	Lousararian	Adam P. Lousararian	Washington University in St. Louis	aplousararian12@gmail.com	Student	X						X
Peter	B	Lowery	Peter B. Lowery	Washington University in St. Louis	pete.buck63@yahoo.com	Student	X	X					X
Allyson	P	Mallya	Allyson P. Mallya	Washington University in St. Louis	allysonmallya@gmail.com	Student	X						X
Joseph	E	Marcus	Joseph E. Marcus	Washington University in St. Louis	jem495@gmail.com	Student	X						X
Patrick	C	Ng	Patrick C. Ng	Washington University in St. Louis	patrickcng90@gmail.com	Student	X						X
Hien	P	Nguyen	Hien P. Nguyen	Washington University in St. Louis	hpnguyen@go.wustl.edu	Student	X						X
Ruchik		Patel	Ruchik Patel	Washington University in St. Louis	ruchik.patel@wustl.edu	Student	X						X
Hashini		Precht	Hashini Precht	Washington University in St. Louis	prechth@wustl.edu	Student	X	X					X
Suchita		Rastogi	Suchita Rastogi	Washington University in St. Louis	sxrastogi9@gmail.com	Student	X						X
Jonathan	M	Sarezky	Jonathan M. Sarezky	Washington University in St. Louis	jsarezky@gmail.com	Student	X						X
Adam		Schefkind	Adam Schefkind	Washington University in St. Louis	aschefkind@wustl.edu	Student	X	X					X
Michael	B	Schultz	Michael B. Schultz	Washington University in St. Louis	mschultz@fas.harvard.edu	Student	X						X
Delia		Shen	Delia Shen	Washington University in St. Louis	deliashen@wustl.edu	Student	X						X
Tara		Skorupa	Tara Skorupa	Washington University in St. Louis	taramskorupa@gmail.com	Student	X						X
Nicholas	C	Spies	Nicholas C. Spies	Washington University in St. Louis	nspies13@gmail.com	Student	X	X					X
Gabriel		Stancu	Gabriel Stancu	Washington University in St. Louis	stancubogdan@gmail.com	Student	X						X
Hiu Man Vivian		Tsang	Hiu Man Vivian Tsang	Washington University in St. Louis	vivianhuiman@gmail.com	Student	X	X					X
Alice	L	Turski	Alice L. Turski	Washington University in St. Louis	aliceturski@gmail.com	Student	X	X					X
Rohit		Venkat	Rohit Venkat	Washington University in St. Louis	rohitrvenkat@gmail.com	Student	X						X
Leah	E	Waldman	Leah E. Waldman	Washington University in St. Louis	l.waldman720@gmail.com	Student	X						X
Kaidi		Wang	Kaidi Wang	Washington University in St. Louis	xiangda1198@hotmail.com	Student	X	X					X
Tracy		Wang	Tracy Wang	Washington University in St. Louis	wang22@wustl.edu	Student	X						X
Jeffrey	W	Wei	Jeffrey W. Wei	Washington University in St. Louis	jeffrey.wei@wustl.edu	Student	X	X					X
Dennis	Y	Wu	Dennis Y. Wu	Washington University in St. Louis	dyw77030@gmail.com	Student	X	X					X
David	D	Xiong	David D. Xiong	Washington University in St. Louis	elskippo@gmail.com	Student	X						X
Jack		Yu	Jack Yu	Washington University in St. Louis	kangarooj007@gmail.com	Student	X						X
Karen		Zhou	Karen Zhou	Washington University in St. Louis	karen.zhou@yahoo.com	Student	X	X					X
Gerard	P	McNeil	Gerard P. McNeil	York College - City University of New York	gmcneil@york.cuny.edu	Faculty			X				X
Robert	W	Fernandez	Robert W. Fernandez	York College - City University of New York	robert.fernandezangulo@yale.edu	Student	X						X
Patrick		Gomez Menzies	Patrick Gomez Menzies	York College - City University of New York	pmenzies@ucsd.edu	Student	X						X
Tingting		Gu	Tingting Gu	Washington University in St. Louis|NAU	gutingting@njau.edu.cn	Faculty					X		X
Jeremy		Buhler	Jeremy Buhler	Washington University in St. Louis|CS	jbuhler@wustl.edu	Faculty			X				X
Elaine	R	Mardis	Elaine R. Mardis	McDonnell Genome Institute	Elaine.Mardis@nationwidechildrens.org	Faculty			X				X
Sarah	C.R	Elgin	Sarah C.R. Elgin	Washington University in St. Louis	selgin@wustl.edu	Faculty			X			X	X

## Sheet: affiliations
Name	Institution key	Affiliation	Present address
Srebrenka Robic	Agnes Scott College	Department of Biology, Agnes Scott College, Decatur, GA 30030
Ken J. Saville	Albion College	Department of Biology, Albion College, Albion, MI 49224
Sheryl T. Smith	Arcadia University	Department of Biology, Arcadia University, Glenside, PA 19038
Dennis Revie	California Lutheran University	Department of Biology, California Lutheran University, Thousand Oaks, CA 91360
Edward T. Himelblau	California Polytechnic State University, San Luis Obispo	Biological Sciences Department, California Polytechnic State University, San Luis Obispo, CA 93405
James Youngblom	California State University Stanislaus	Department of Biology, California State University, Stanislaus, Turlock, CA 95382
Nighat P. Kokan	Cardinal Stritch University	Department of Natural Sciences, Cardinal Stritch University, Milwaukee, WI 53217
Eric P. Spana	Duke University	Department of Biology, Duke University, Durham, NC 27708
Martin G. Burg	Grand Valley State University	Departments of Biomedical Sciences & Cell and Molecular Biology, Grand Valley State University, Allendale, MI 49401
Justin R. DiAngelo	Hofstra University	Department of Biology, Hofstra University, Hempstead, NY 11549	Division of Science, Penn State Berks, Reading, PA 19610
Nathan T. Mortimer	Illinois State University	School of Biological Sciences, Illinois State University, Normal, IL 61790
Dale L. Beach	Longwood University	Department of Biological and Environmental Sciences, Longwood University, Farmville, VA 23909
Karim A. Sharif	Massasoit Community College	Biology Department, Massasoit Community College, Brockton, MA 02302
Susan Parrish	McDaniel College	Biology Department, McDaniel College, Westminster, MD 21157
Elaine R. Mardis	McDonnell Genome Institute	McDonnell Genome Institute, Washington University School of Medicine, St. Louis, MO 63108	The Research Institute at Nationwide Children's Hospital, Columbus, OH 43205
Christopher J. Jones	Moravian College	Department of Biological Sciences, Moravian College, Bethlehem, PA 18018
Amy T. Hark	Muhlenberg College	Biology Department, Muhlenberg College, Allentown, PA 18104
S. Catherine Silver Key	North Carolina Central University	Deptartment of Biological & Biomedical Sciences, North Carolina Central University, Durham, NC 27707
Adam S. Haberman	Oberlin College	Biology Department, Oberlin College, Oberlin, OH 44074	Department of Biology, University of San Diego, San Diego, CA 92110
Gary Skuse	Rochester Institute of Technology	Thomas H. Gosnell School of Life Sciences, Rochester Institute of Technology, Rochester, NY 14623
John M. Braverman	Saint Joseph's University	Department of Biology, Saint Joseph's University, Philadelphia, PA 19131
Don W. Paetkau	Saint Mary's College, IN	Department of Biology, Saint Mary's College, Notre Dame, IN 46556
Thomas C. Giarla	Siena College	Biology Department, Siena College, Loudonville, NY 12211
Jane E. Lopilato	Simmons College	Biology Department, Simmons College, Boston, MA 02115
Charles R. Hauser	St. Edward's University	Bioinformatics Program, St. Edward's University, Austin, TX 78704
Christopher W. Bazinet	St. John's University	Department of Biological Sciences, St. John's University, Queens, NY 11439
Diana E. Johnson	The George Washington University	Department of Biological Sciences, The George Washington University, Washington, DC 20052
Laura K. Reed	University of Alabama, Tuscaloosa	Department of Biological Sciences, University of Alabama, Tuscaloosa, AL 35401
Joyce Stamm	University of Evansville	Department of Biology, University of Evansville, Evansville, IN 47722
Judith L. Leatherman	University of Northern Colorado	Department of Biological Sciences, University of Northern Colorado, Greeley, CO 80639
Michael R. Rubin	University of Puerto Rico at Cayey	Department of Biology, University of Puerto Rico at Cayey, Cayey, PR 00736
Heather L. Eisler	University of the Cumberlands	Department of Biology, University of the Cumberlands, Williamsburg, KY 40769
Jeremy Buhler	Washington University in St. Louis|CS	Department of Computer Science and Engineering, Washington University in St. Louis, St. Louis, MO 63130
Sarah C.R. Elgin	Washington University in St. Louis	Department of Biology, Washington University in St. Louis, St. Louis, MO 63130
Tingting Gu	Washington University in St. Louis|NAU	Department of Biology, Washington University in St. Louis, St. Louis, MO 63130	State Key Laboratory of Plant Genetics and Germplasm Enhancement and College of Horticulture, Nanjing Agricultural University, Nanjing, P. R. China.
Christopher D. Shaffer	Washington University in St. Louis	Department of Biology, Washington University in St. Louis, St. Louis, MO 63130
Gerard P. McNeil	York College - City University of New York	Department of Biology, York College / CUNY, Jamaica, NY 11451
